# Supplementary material for: Bis(2-hydroxy­imino­methyl-6-methoxy­phenolato-κ2 O 1,N)nickel(II)
Source: Acta Crystallogr Sect E Struct Rep Online. 2009 Feb 25;65(Pt 3):m318. doi: 10.1107/S1600536809005996 (PMC2968630; doi:10.1107/S1600536809005996)
Supplement: Supplementary file 1 [file e-65-0m318-sup1.cif]

##############################################################################
###                                                                        ###
###        Electronic paper (Acta Crystallographica Section E)             ###
###                                                                        ###
##############################################################################
#                                                                            #
# This CIF contains the data in a paper accepted for publication in Acta     #
# Crystallographica Section E. It conforms to the requirements of Notes      #
# for Authors for Section E, and has been peer reviewed under the auspices   #
# of the IUCr Commission on Journals.                                        #
#                                                                            #
# Full details of the Crystallographic Information File format               #
# are given in the paper "The Crystallographic Information File (CIF):       #
# a New Standard Archive File for Crystallography" by S. R. Hall, F. H.      #
# Allen and I. D. Brown [Acta Cryst. (1991), A47, 655-685].                  #
#                                                                            #
# The current version of the core CIF dictionary is obtainable from          #
# ftp://ftp.iucr.org/pub/cif_core.dic. The current version number is 2.4.    #
#                                                                            #
# Software is freely available for graphical display of the structure(s) in  #
# this CIF.  For information consult the CIF home page http://www.iucr.org/  #
# cif/home.html                                                              #
#                                                                            #
# This file may be used for bona fide research purposes within the           #
# scientific community so long as proper attribution is given to the journal # 
# article from which it was obtained.                                        #
#                                                                            #
##############################################################################
                                             
data_global
_audit_creation_method     SHELXL-97
_journal_date_recd_electronic     2009-02-18
_journal_date_accepted     2009-02-19
_journal_name_full     'Acta Crystallographica, Section E'
_journal_year     2009
_journal_volume     65
_journal_issue      3
_journal_page_first     m318
_journal_page_last     m318
_journal_paper_category     QM
_journal_coeditor_code     SJ2577
_publ_contact_author_name     'Dr. Seik Weng Ng'
_publ_contact_author_address
;
Department of Chemistry
University of Malaya
50603 Kuala Lumpur
Malaysia
;
_publ_contact_author_email     seikweng@um.edu.my
_publ_contact_author_fax     ?
_publ_contact_author_phone     ?
_publ_section_title
;\
Bis(2-hydroxyiminomethyl-6-methoxyphenolato-\k^2^<i>O</i>^1^,<i>N</i>)\
nickel(II)
;
loop_
    _publ_author_name
    _publ_author_address
    'Li, Bing-Wen'
;
Department of Chemistry
Guangxi Normal University
Guilin 541000
Guangxi
People's Republic of China
;
    'Zeng, Ming-Hua'
;
Department of Chemistry
Guangxi Normal University
Guilin 541000
Guangxi
People's Republic of China
;
    'Ng, Seik Weng'
;
Department of Chemistry
University of Malaya
50603 Kuala Lumpur
Malaysia
;
_publ_section_synopsis     .
data_I
_audit_creation_method     SHELXL-97
_chemical_name_systematic
;
Bis(2-hydroxyiminomethyl-6-methoxyphenolato-
\k^2^<i>O</i>^1^,<i>N</i>)nickel(II)
;
_chemical_name_common     ?
_chemical_formula_moiety     'C16 H16 N2 Ni O6'
_chemical_formula_sum     'C16 H16 N2 Ni O6'
_chemical_formula_iupac     '[Ni (C8 H8 N O3)2]'
_chemical_formula_weight     391.02
_chemical_melting_point     ?
_symmetry_cell_setting     Monoclinic
_symmetry_space_group_name_H-M     'P 21/n'
_symmetry_space_group_name_Hall     '-P 2yn'
loop_
    _symmetry_equiv_pos_as_xyz
    'x, y, z'
    '-x+1/2, y+1/2, -z+1/2'
    '-x, -y, -z'
    'x-1/2, -y-1/2, z-1/2'
_cell_length_a     8.3464(8)
_cell_length_b     4.8596(4)
_cell_length_c     18.735(2)
_cell_angle_alpha     90.00
_cell_angle_beta     95.376(2)
_cell_angle_gamma     90.00
_cell_volume     756.50(10)
_cell_formula_units_Z     2
_cell_measurement_reflns_used     1702
_cell_measurement_theta_min     2.6
_cell_measurement_theta_max     26.0
_cell_measurement_temperature     173(2)
_exptl_crystal_description     Prism
_exptl_crystal_colour     Green
_exptl_crystal_size_max     0.48
_exptl_crystal_size_mid     0.16
_exptl_crystal_size_min     0.15
_exptl_crystal_density_diffrn     1.717
_exptl_crystal_density_meas     ?
_exptl_crystal_density_method     'not measured'
_exptl_crystal_F_000     404
_exptl_absorpt_coefficient_mu     1.321
_exptl_absorpt_correction_type     Multi-scan
_exptl_absorpt_process_details     '(SADABS; Sheldrick, 1996)'
_exptl_absorpt_correction_T_min     0.5696
_exptl_absorpt_correction_T_max     0.8264
_diffrn_ambient_temperature     173(2)
_diffrn_radiation_type     MoK\a
_diffrn_radiation_wavelength     0.71073
_diffrn_radiation_source     'fine-focus sealed tube'
_diffrn_radiation_monochromator     graphite
_diffrn_measurement_device_type     'Bruker APEX2'
_diffrn_measurement_method     '\f and \w'
_diffrn_detector_area_resol_mean     ?
_diffrn_reflns_number     3461
_diffrn_reflns_av_R_equivalents     0.0211
_diffrn_reflns_av_sigmaI/netI     0.0305
_diffrn_reflns_theta_min     2.18
_diffrn_reflns_theta_max     25.99
_diffrn_reflns_theta_full     25.99
_diffrn_measured_fraction_theta_max     0.954
_diffrn_measured_fraction_theta_full     0.954
_diffrn_reflns_limit_h_min     -8
_diffrn_reflns_limit_h_max     10
_diffrn_reflns_limit_k_min     -5
_diffrn_reflns_limit_k_max     4
_diffrn_reflns_limit_l_min     -14
_diffrn_reflns_limit_l_max     23
_diffrn_standards_number     0
_diffrn_standards_interval_count     0
_diffrn_standards_interval_time     0
_diffrn_standards_decay_%     0
_reflns_number_total     1405
_reflns_number_gt     1178
_reflns_threshold_expression     I>2\s(I)
_refine_ls_structure_factor_coef     Fsqd
_refine_ls_matrix_type     full
_refine_ls_R_factor_all     0.0460
_refine_ls_R_factor_gt     0.0361
_refine_ls_wR_factor_gt     0.0955
_refine_ls_wR_factor_ref     0.1045
_refine_ls_goodness_of_fit_ref     1.127
_refine_ls_restrained_S_all     1.127
_refine_ls_number_reflns     1405
_refine_ls_number_parameters     117
_refine_ls_number_restraints     0
_refine_ls_hydrogen_treatment     constr
_refine_ls_weighting_scheme     calc
_refine_ls_weighting_details
         'calc w=1/[\s^2^(Fo^2^)+(0.0656P)^2^+0.2378P] where P=(Fo^2^+2Fc^2^)/3'
_atom_sites_solution_hydrogens     geom
_atom_sites_solution_primary     direct
_atom_sites_solution_secondary     difmap
_refine_ls_shift/su_max     0.001
_refine_ls_shift/su_mean     0.001
_refine_diff_density_max     0.369
_refine_diff_density_min     -0.665
_refine_ls_extinction_method     none
_refine_ls_extinction_coef     ?
loop_
    _atom_type_symbol
    _atom_type_description
    _atom_type_scat_dispersion_real
    _atom_type_scat_dispersion_imag
    _atom_type_scat_source
    'C' 'C' 0.0033 0.0016
                         'International Tables Vol C Tables 4.2.6.8 and 6.1.1.4'
    'H' 'H' 0.0000 0.0000
                         'International Tables Vol C Tables 4.2.6.8 and 6.1.1.4'
    'N' 'N' 0.0061 0.0033
                         'International Tables Vol C Tables 4.2.6.8 and 6.1.1.4'
    'O' 'O' 0.0106 0.0060
                         'International Tables Vol C Tables 4.2.6.8 and 6.1.1.4'
    'Ni' 'Ni' 0.3393 1.1124
                         'International Tables Vol C Tables 4.2.6.8 and 6.1.1.4'
_computing_data_collection     'APEX2 (Bruker, 2004)'
_computing_cell_refinement     'SAINT (Bruker, 2004)'
_computing_data_reduction     'SAINT (Bruker, 2004)'
_computing_structure_solution     'SHELXS97 (Sheldrick, 2008)'
_computing_structure_refinement     'SHELXL97 (Sheldrick, 2008)'
_computing_molecular_graphics     'X-SEED (Barbour, 2001)'
_computing_publication_material     'publCIF (Westrip, 2009)'
loop_
    _atom_site_type_symbol
    _atom_site_label
    _atom_site_fract_x
    _atom_site_fract_y
    _atom_site_fract_z
    _atom_site_U_iso_or_equiv
    _atom_site_adp_type
    _atom_site_calc_flag
    _atom_site_refinement_flags
    _atom_site_occupancy
    _atom_site_disorder_assembly
    _atom_site_disorder_group
    Ni Ni1 0.5000 0.5000 0.5000 0.0169(2) Uani d S 1 . .
    O O1 0.5102(2) 0.2294(4) 0.43290(9) 0.0214(4) Uani d . 1 . .
    O O2 0.5912(2) -0.1173(5) 0.33768(9) 0.0262(5) Uani d . 1 . .
    O O3 0.2047(2) 0.6111(5) 0.55486(10) 0.0257(5) Uani d . 1 . .
    H H3 0.2703 0.7276 0.5735 0.039 Uiso calc R 1 . .
    N N1 0.2806(3) 0.4473(5) 0.50729(11) 0.0192(5) Uani d . 1 . .
    C C1 0.3919(3) 0.0737(6) 0.40274(13) 0.0210(6) Uani d . 1 . .
    C C2 0.4326(3) -0.1201(6) 0.35041(12) 0.0207(6) Uani d . 1 . .
    C C3 0.3162(3) -0.2898(6) 0.31716(13) 0.0247(6) Uani d . 1 . .
    H H3A 0.3443 -0.4196 0.2825 0.030 Uiso calc R 1 . .
    C C4 0.1567(3) -0.2720(6) 0.33415(13) 0.0249(6) Uani d . 1 . .
    H H4 0.0773 -0.3896 0.3109 0.030 Uiso calc R 1 . .
    C C5 0.1144(3) -0.0863(6) 0.38401(13) 0.0227(6) Uani d . 1 . .
    H H5 0.0057 -0.0748 0.3949 0.027 Uiso calc R 1 . .
    C C6 0.2328(3) 0.0897(6) 0.41955(13) 0.0201(6) Uani d . 1 . .
    C C7 0.1836(3) 0.2781(6) 0.47199(12) 0.0212(6) Uani d . 1 . .
    H H7 0.0737 0.2788 0.4814 0.025 Uiso calc R 1 . .
    C C8 0.6428(4) -0.3281(6) 0.29197(14) 0.0280(7) Uani d . 1 . .
    H H8A 0.7599 -0.3188 0.2912 0.042 Uiso calc R 1 . .
    H H8B 0.5910 -0.3019 0.2433 0.042 Uiso calc R 1 . .
    H H8C 0.6128 -0.5084 0.3100 0.042 Uiso calc R 1 . .
loop_
    _atom_site_aniso_label
    _atom_site_aniso_U_11
    _atom_site_aniso_U_22
    _atom_site_aniso_U_33
    _atom_site_aniso_U_12
    _atom_site_aniso_U_13
    _atom_site_aniso_U_23
    Ni1 0.0126(3) 0.0189(3) 0.0194(3) 0.00116(19) 0.00209(17) -0.00161(17)
    O1 0.0155(10) 0.0228(11) 0.0263(8) -0.0005(8) 0.0032(7) -0.0067(7)
    O2 0.0226(11) 0.0263(12) 0.0304(10) 0.0010(9) 0.0063(8) -0.0080(9)
    O3 0.0148(10) 0.0342(13) 0.0288(9) 0.0006(9) 0.0055(7) -0.0106(9)
    N1 0.0151(12) 0.0226(14) 0.0201(10) 0.0038(9) 0.0021(8) -0.0004(8)
    C1 0.0201(14) 0.0205(15) 0.0220(12) -0.0015(11) -0.0004(10) 0.0023(10)
    C2 0.0205(14) 0.0220(15) 0.0197(11) 0.0016(12) 0.0021(9) 0.0038(10)
    C3 0.0293(16) 0.0220(16) 0.0225(11) 0.0004(12) 0.0016(10) -0.0021(11)
    C4 0.0235(15) 0.0253(17) 0.0248(12) -0.0053(12) -0.0039(10) 0.0023(11)
    C5 0.0186(14) 0.0259(16) 0.0235(12) -0.0039(12) 0.0011(10) 0.0040(11)
    C6 0.0190(14) 0.0199(14) 0.0210(11) -0.0014(11) -0.0001(10) 0.0024(10)
    C7 0.0140(13) 0.0253(15) 0.0242(12) 0.0014(11) 0.0006(9) 0.0019(11)
    C8 0.0287(16) 0.0283(18) 0.0278(13) 0.0033(12) 0.0065(11) -0.0041(11)
loop_
    _geom_bond_atom_site_label_1
    _geom_bond_atom_site_label_2
    _geom_bond_site_symmetry_2
    _geom_bond_distance
    _geom_bond_publ_flag
    Ni1 O1 . 1.827(2) yes
    Ni1 O1 3_666 1.827(2) ?
    Ni1 N1 . 1.866(2) yes
    Ni1 N1 3_666 1.866(2) ?
    O1 C1 . 1.328(3) ?
    O2 C2 . 1.367(3) ?
    O2 C8 . 1.427(3) ?
    O3 N1 . 1.391(3) ?
    O3 H3 . 0.8400 ?
    N1 C7 . 1.292(3) ?
    C1 C6 . 1.395(4) ?
    C1 C2 . 1.423(4) ?
    C2 C3 . 1.378(4) ?
    C3 C4 . 1.400(4) ?
    C3 H3A . 0.9500 ?
    C4 C5 . 1.369(4) ?
    C4 H4 . 0.9500 ?
    C5 C6 . 1.424(4) ?
    C5 H5 . 0.9500 ?
    C6 C7 . 1.431(4) ?
    C7 H7 . 0.9500 ?
    C8 H8A . 0.9800 ?
    C8 H8B . 0.9800 ?
    C8 H8C . 0.9800 ?
loop_
    _geom_angle_atom_site_label_1
    _geom_angle_atom_site_label_2
    _geom_angle_atom_site_label_3
    _geom_angle_site_symmetry_1
    _geom_angle_site_symmetry_3
    _geom_angle
    _geom_angle_publ_flag
    O1 Ni1 O1 . 3_666 180.00(7) ?
    O1 Ni1 N1 . . 93.50(9) ?
    O1 Ni1 N1 3_666 . 86.50(9) ?
    O1 Ni1 N1 . 3_666 86.50(9) ?
    O1 Ni1 N1 3_666 3_666 93.50(9) ?
    N1 Ni1 N1 . 3_666 180.00(12) ?
    C1 O1 Ni1 . . 128.47(17) ?
    C2 O2 C8 . . 116.7(2) ?
    N1 O3 H3 . . 109.5 ?
    C7 N1 O3 . . 113.0(2) ?
    C7 N1 Ni1 . . 128.46(19) ?
    O3 N1 Ni1 . . 118.51(16) ?
    O1 C1 C6 . . 123.9(2) ?
    O1 C1 C2 . . 117.0(2) ?
    C6 C1 C2 . . 119.1(3) ?
    O2 C2 C3 . . 125.5(2) ?
    O2 C2 C1 . . 114.3(2) ?
    C3 C2 C1 . . 120.2(2) ?
    C2 C3 C4 . . 120.4(3) ?
    C2 C3 H3A . . 119.8 ?
    C4 C3 H3A . . 119.8 ?
    C5 C4 C3 . . 120.5(3) ?
    C5 C4 H4 . . 119.7 ?
    C3 C4 H4 . . 119.7 ?
    C4 C5 C6 . . 120.2(3) ?
    C4 C5 H5 . . 119.9 ?
    C6 C5 H5 . . 119.9 ?
    C1 C6 C5 . . 119.7(3) ?
    C1 C6 C7 . . 122.1(3) ?
    C5 C6 C7 . . 118.3(2) ?
    N1 C7 C6 . . 123.5(2) ?
    N1 C7 H7 . . 118.2 ?
    C6 C7 H7 . . 118.2 ?
    O2 C8 H8A . . 109.5 ?
    O2 C8 H8B . . 109.5 ?
    H8A C8 H8B . . 109.5 ?
    O2 C8 H8C . . 109.5 ?
    H8A C8 H8C . . 109.5 ?
    H8B C8 H8C . . 109.5 ?
loop_
    _geom_torsion_atom_site_label_1
    _geom_torsion_atom_site_label_2
    _geom_torsion_atom_site_label_3
    _geom_torsion_atom_site_label_4
    _geom_torsion_site_symmetry_1
    _geom_torsion_site_symmetry_2
    _geom_torsion_site_symmetry_3
    _geom_torsion_site_symmetry_4
    _geom_torsion
    _geom_torsion_publ_flag
    N1 Ni1 O1 C1 . . . . 2.2(2) ?
    N1 Ni1 O1 C1 3_666 . . . -177.8(2) ?
    O1 Ni1 N1 C7 . . . . -2.1(2) ?
    O1 Ni1 N1 C7 3_666 . . . 177.9(2) ?
    O1 Ni1 N1 O3 . . . . 179.66(18) ?
    O1 Ni1 N1 O3 3_666 . . . -0.34(18) ?
    Ni1 O1 C1 C6 . . . . -1.4(4) ?
    Ni1 O1 C1 C2 . . . . 178.79(17) ?
    C8 O2 C2 C3 . . . . -7.2(4) ?
    C8 O2 C2 C1 . . . . 173.0(2) ?
    O1 C1 C2 O2 . . . . -0.6(3) ?
    C6 C1 C2 O2 . . . . 179.6(2) ?
    O1 C1 C2 C3 . . . . 179.6(2) ?
    C6 C1 C2 C3 . . . . -0.2(4) ?
    O2 C2 C3 C4 . . . . -179.3(2) ?
    C1 C2 C3 C4 . . . . 0.4(4) ?
    C2 C3 C4 C5 . . . . -0.1(4) ?
    C3 C4 C5 C6 . . . . -0.4(4) ?
    O1 C1 C6 C5 . . . . 179.9(2) ?
    C2 C1 C6 C5 . . . . -0.3(4) ?
    O1 C1 C6 C7 . . . . -0.3(4) ?
    C2 C1 C6 C7 . . . . 179.5(2) ?
    C4 C5 C6 C1 . . . . 0.6(4) ?
    C4 C5 C6 C7 . . . . -179.2(2) ?
    O3 N1 C7 C6 . . . . 179.5(2) ?
    Ni1 N1 C7 C6 . . . . 1.3(4) ?
    C1 C6 C7 N1 . . . . 0.4(4) ?
    C5 C6 C7 N1 . . . . -179.8(3) ?
loop_
    _geom_hbond_atom_site_label_D
    _geom_hbond_atom_site_label_H
    _geom_hbond_atom_site_label_A
    _geom_hbond_site_symmetry_A
    _geom_hbond_distance_DH
    _geom_hbond_distance_HA
    _geom_hbond_distance_DA
    _geom_hbond_angle_DHA
    _geom_hbond_publ_flag
    O3 H3 O1 3_666 0.84 1.86 2.492(3) 131 yes
