# Supplementary material for: Bis(2-hydroxy­imino­methyl-6-methoxy­phenolato-κ2 O 1,N)nickel(II)
Source: Acta Crystallogr Sect E Struct Rep Online. 2009 Feb 25;65(Pt 3):m318. doi: 10.1107/S1600536809005996 (PMC2968630; doi:10.1107/S1600536809005996)
Supplement: Supplementary file 2 [file e-65-0m318-Isup2.hkl]

# 
# h,k,l, Fc-squared, Fo-squared, sigma(Fo-squared) and status flag 
# 
data_I
_shelx_title '  P21/n' 
_shelx_refln_list_code          4 
_shelx_F_calc_maximum      130.47 
_exptl_crystal_F_000       404.00 
_reflns_d_resolution_high  0.8108 
 
loop_ 
 _symmetry_equiv_pos_as_xyz 
 'x, y, z' 
 '-x+1/2, y+1/2, -z+1/2' 
 '-x, -y, -z' 
 'x-1/2, -y-1/2, z-1/2' 
 
_cell_length_a     8.3464 
_cell_length_b     4.8596 
_cell_length_c    18.7345 
_cell_angle_alpha  90.000 
_cell_angle_beta   95.376 
_cell_angle_gamma  90.000 
 
_shelx_F_squared_multiplier     1.000 
 
loop_ 
 _refln_index_h 
 _refln_index_k 
 _refln_index_l 
 _refln_F_squared_calc 
 _refln_F_squared_meas 
 _refln_F_squared_sigma 
 _refln_observed_status 
   2   0   0       89.88       92.54      4.18 o 
   4   0   0     1053.63     1071.93     33.43 o 
   6   0   0      869.10      915.17     30.95 o 
   8   0   0      497.81      636.12     25.49 o 
  10   0   0      893.73     1055.10     41.05 o 
   1   1   0      664.07      567.81      7.78 o 
   2   1   0     1023.43     1020.63     22.18 o 
   3   1   0     1060.78      994.83     21.98 o 
   4   1   0        0.46        0.02      1.78 o 
   5   1   0     2085.36     1043.53     34.53 o 
   8   1   0       52.88       22.69     16.39 o 
   9   1   0      551.30      573.75     24.81 o 
  10   1   0       36.60       41.75     10.95 o 
   0   2   0      257.42      279.08     12.32 o 
   2   2   0      809.20      833.44     19.92 o 
   3   2   0       88.45      110.39      5.21 o 
   4   2   0      941.48      900.95     21.94 o 
   5   2   0        8.17        5.33      3.27 o 
   6   2   0       23.86       13.88      5.96 o 
   7   2   0       21.86       13.42      8.48 o 
   8   2   0      567.29      558.93     23.78 o 
   9   2   0       67.86       49.16     10.20 o 
   1   3   0     2194.30     2323.11     52.83 o 
   2   3   0      861.64      893.91     32.16 o 
   3   3   0     1028.25     1050.78     25.99 o 
   4   3   0       33.40       27.99      4.72 o 
   5   3   0      863.85      885.85     48.47 o 
   6   3   0       24.50       20.51      7.19 o 
   7   3   0       67.46       71.90      8.73 o 
   8   3   0      130.75      131.52     10.80 o 
   0   4   0      214.84      235.94     14.82 o 
   1   4   0        8.52        3.50      4.86 o 
   3   4   0       19.15       12.28      5.21 o 
   4   4   0      792.69      798.90     22.70 o 
   5   4   0        0.02        2.70      6.85 o 
   6   4   0     1383.38     1358.87     48.67 o 
   7   4   0        9.20       -4.04      8.15 o 
   1   5   0      468.78      527.55     18.15 o 
   2   5   0        1.95       -0.66      6.08 o 
   3   5   0      142.59      148.43     13.58 o 
   4   5   0        7.82       -2.46      9.32 o 
   5   5   0       62.21       69.98     12.75 o 
  -9   0   1      579.52      615.74     26.01 o 
  -7   0   1     1185.11     1413.15     45.99 o 
  -5   0   1      305.05      261.84     11.23 o 
   1   0   1     4051.45     4089.78    116.58 o 
   3   0   1     7312.90     7775.40    220.53 o 
   5   0   1      803.86      850.46     28.36 o 
   7   0   1      687.02      746.21     27.64 o 
   9   0   1      660.83      740.50     30.33 o 
 -10   1   1      357.16      349.19     19.96 o 
  -9   1   1       40.48       22.79      8.19 o 
  -8   1   1       23.33       22.44      5.18 o 
  -7   1   1      450.45      453.99     13.79 o 
  -6   1   1     1978.89     1960.67     43.00 o 
  -5   1   1       12.62        5.91      2.42 o 
  -4   1   1     2750.56     2662.83     55.62 o 
  -3   1   1      599.94      690.36     15.96 o 
  -2   1   1       78.73       77.86      2.93 o 
  -1   1   1      369.42      381.91      5.19 o 
   0   1   1     1631.45     1683.89     50.21 o 
   1   1   1      102.28      103.93      3.66 o 
   2   1   1        6.51        3.01      1.42 o 
   3   1   1      301.88      284.52     10.26 o 
   4   1   1     3877.93     3840.59     78.96 o 
   5   1   1        4.46       11.61      3.37 o 
   6   1   1     1469.25     1545.23     35.20 o 
   7   1   1       26.30       21.60      4.90 o 
   8   1   1      303.17      328.67     12.06 o 
   9   1   1        0.17        0.35      5.25 o 
  10   1   1      208.36      185.10     14.61 o 
  -9   2   1      274.40      271.96     16.35 o 
  -8   2   1       12.81        3.12      5.83 o 
  -7   2   1       26.46       25.05      6.60 o 
  -6   2   1     1325.48     1196.03     28.83 o 
  -5   2   1      976.92      885.87     40.67 o 
  -4   2   1      186.84      177.63      7.01 o 
  -3   2   1      326.30      298.81      5.03 o 
  -2   2   1      481.57      511.21      7.15 o 
  -1   2   1      760.96      773.62     11.44 o 
   0   2   1       23.49       40.00      6.26 o 
   1   2   1     1559.70     1620.94     35.53 o 
   2   2   1      158.55      169.13      6.26 o 
   3   2   1       15.18       -0.53      3.61 o 
   5   2   1      300.25      223.07     29.77 o 
   6   2   1       89.61       65.21      5.13 o 
   7   2   1      475.91      400.44     31.18 o 
   8   2   1       77.45       77.87      8.65 o 
   9   2   1       54.57       41.34      9.62 o 
  -8   3   1      671.76      671.54     28.38 o 
  -7   3   1      129.72      127.33     10.65 o 
  -6   3   1      124.14      113.09      9.64 o 
  -5   3   1      132.61      134.80      7.60 o 
  -4   3   1     1017.62      977.77     24.73 o 
  -3   3   1        7.25        0.63      3.36 o 
  -2   3   1     1884.78     1958.67     81.57 o 
   0   3   1     1109.46     1136.53     14.81 o 
   1   3   1        6.31       -0.72      3.11 o 
   2   3   1     1646.35     1727.00     39.36 o 
   4   3   1      970.85      973.25     48.14 o 
   5   3   1       16.70        5.03      3.99 o 
   6   3   1      330.69      327.33     14.39 o 
   7   3   1       15.11       14.57      7.50 o 
   8   3   1      214.90      193.00     13.31 o 
  -7   4   1      306.69      339.93     19.75 o 
  -6   4   1       61.91       69.26     11.57 o 
  -5   4   1      591.92      598.91     26.96 o 
  -4   4   1       51.03       53.10      9.87 o 
  -3   4   1      623.09      623.07     18.78 o 
  -2   4   1        2.16        2.71      4.92 o 
   0   4   1      169.84      185.59      9.15 o 
   1   4   1      300.60      304.09     13.84 o 
   2   4   1        6.65        3.13      4.54 o 
   4   4   1      324.07      334.09     12.88 o 
   5   4   1     1539.59     1537.10     53.60 o 
   6   4   1      467.59      484.49     23.20 o 
   7   4   1      166.69      161.99     13.28 o 
  -5   5   1       80.61       82.49     10.88 o 
  -4   5   1       80.35       78.18     13.14 o 
  -3   5   1       13.78        2.58      9.68 o 
  -2   5   1       68.94       51.74     11.82 o 
  -1   5   1        7.67        3.97      6.18 o 
   0   5   1      887.70      974.96     27.42 o 
   1   5   1      314.20      373.05     15.68 o 
   2   5   1      336.48      375.07     15.04 o 
   3   5   1       65.63       69.18     12.60 o 
   4   5   1       21.62       13.57      8.85 o 
   5   5   1        0.94       15.31      9.27 o 
  -8   0   2      373.69      197.93     12.05 o 
  -4   0   2     6872.13     6225.74    177.44 o 
  -2   0   2      142.89      143.64      2.83 o 
   0   0   2     8846.21     4885.33     70.13 o 
   2   0   2     2080.55     2466.50     71.45 o 
   4   0   2     8386.31     8705.89    247.61 o 
   6   0   2      365.66      392.98     16.52 o 
   8   0   2      691.10      772.12     29.82 o 
  10   0   2     1106.71     1268.24     47.68 o 
 -10   1   2       22.96       13.58      9.93 o 
  -9   1   2      411.89      463.17     21.73 o 
  -8   1   2      249.61      211.55     12.75 o 
  -7   1   2      583.63      608.40     16.70 o 
  -6   1   2        1.88        1.81      4.39 o 
  -5   1   2      692.36      672.22     20.20 o 
  -4   1   2     1876.55     1888.65     40.10 o 
  -3   1   2     2643.70     2482.05     30.09 o 
  -1   1   2       47.92       45.50      1.32 o 
   0   1   2      610.18      657.79      8.26 o 
   1   1   2     7520.08     7064.49    141.97 o 
   2   1   2      417.14      369.61     13.51 o 
   3   1   2     2271.87     2208.11    102.05 o 
   4   1   2      925.09     1001.31     23.00 o 
   5   1   2     1143.74     1187.39     27.32 o 
   6   1   2      161.21      171.68      7.85 o 
   7   1   2       60.77       64.67      5.53 o 
   8   1   2        6.14        4.56      4.46 o 
   9   1   2      517.91      529.94     17.31 o 
  -9   2   2       27.85       11.20      7.97 o 
  -8   2   2      714.65      695.26     28.05 o 
  -7   2   2      151.37      146.21     10.38 o 
  -6   2   2      324.17      304.34     12.92 o 
  -5   2   2      139.00      132.27      6.81 o 
  -4   2   2      677.70      692.42     10.12 o 
  -3   2   2       94.18      103.45      3.23 o 
  -2   2   2      474.83      433.16      6.64 o 
  -1   2   2       27.08       27.92      2.96 o 
   0   2   2     2906.09     3137.28     41.28 o 
   1   2   2       44.72       44.87      3.29 o 
   2   2   2        8.21        2.74      2.10 o 
   3   2   2      425.99      430.22     13.42 o 
   4   2   2      710.52      631.19     20.07 o 
   5   2   2       84.48       78.89      5.13 o 
   6   2   2      396.46      347.55     17.60 o 
   7   2   2       75.41       60.10     17.28 o 
   8   2   2      151.53      153.22      8.70 o 
   9   2   2       80.31       65.63     10.81 o 
  -8   3   2        1.65        3.28      7.17 o 
  -7   3   2      327.99      323.56     17.61 o 
  -6   3   2       31.42       21.91      6.88 o 
  -5   3   2     1584.81     1592.22     53.72 o 
  -4   3   2      145.09      161.59      7.49 o 
  -3   3   2      173.01      162.93      3.71 o 
  -2   3   2     1992.66     2193.91     27.08 o 
  -1   3   2     1346.61     1391.47     17.78 o 
   0   3   2       31.55       30.02      7.09 o 
   1   3   2     1770.82     1869.93     80.61 o 
   2   3   2      234.53      259.50     14.73 o 
   3   3   2      429.34      412.62     12.92 o 
   4   3   2       95.92       96.27      6.11 o 
   7   3   2      366.78      342.12     17.26 o 
   8   3   2        1.24       -1.48      6.72 o 
  -7   4   2       14.63        2.47      7.91 o 
  -6   4   2      129.15      135.34     11.90 o 
  -5   4   2       63.53       78.19     11.46 o 
  -4   4   2      506.44      515.37     24.25 o 
  -3   4   2        6.78       -4.20      7.01 o 
  -2   4   2     1102.93     1156.99     29.61 o 
  -1   4   2        0.10       -5.39      4.60 o 
   0   4   2      867.08      877.42     23.96 o 
   1   4   2        5.22       -0.73      4.12 o 
   2   4   2     1176.94     1254.69     31.64 o 
   3   4   2       14.94        2.48      4.69 o 
   4   4   2      312.57      287.20     30.47 o 
   5   4   2      116.49       95.11     35.27 o 
   6   4   2      548.36      609.94     27.03 o 
   7   4   2       31.17       37.41      9.40 o 
  -5   5   2      163.93      190.38     16.09 o 
  -4   5   2        1.23       -1.13      9.60 o 
  -3   5   2      253.04      306.78     19.88 o 
  -2   5   2       15.60        9.64      8.13 o 
  -1   5   2      571.43      592.13     53.89 o 
   0   5   2       67.59       45.65      7.74 o 
   1   5   2       13.81        1.21      6.12 o 
   2   5   2       70.94       49.85      8.88 o 
   3   5   2      344.05      352.24     14.50 o 
   4   5   2        0.73       -1.60      7.86 o 
   5   5   2      125.15      140.13     13.07 o 
  -7   0   3      445.58      533.02     20.65 o 
  -5   0   3     1429.16     1753.23     53.02 o 
  -3   0   3     9115.52     8314.45    105.51 o 
  -1   0   3     1643.88     1789.41     23.59 o 
   1   0   3      384.84      465.55     14.80 o 
   3   0   3     1500.37     1760.38     52.57 o 
   5   0   3     2686.47     3061.52     90.96 o 
   7   0   3     3151.82     3663.43    110.19 o 
   9   0   3      471.87      528.94     24.73 o 
  -9   1   3       69.59       55.19     10.33 o 
  -8   1   3      195.05      208.07     12.67 o 
  -7   1   3       53.05       47.09      9.40 o 
  -6   1   3      325.07      288.08      9.23 o 
  -5   1   3        9.10        6.36      2.54 o 
  -4   1   3      626.70      530.08      8.02 o 
  -3   1   3      688.11      711.11      9.75 o 
  -2   1   3     2542.63     2738.71     32.61 o 
  -1   1   3        8.95        5.17      1.81 o 
   0   1   3    11458.65    10425.69    120.46 o 
   1   1   3     3930.26     3995.46    116.05 o 
   2   1   3      877.59      843.56     18.96 o 
   3   1   3       93.42       94.05      4.10 o 
   4   1   3     2381.61     2384.39     50.62 o 
   5   1   3      149.89      158.03     12.57 o 
   6   1   3       22.91       15.18      3.83 o 
   7   1   3      978.82     1014.37     25.53 o 
   8   1   3      406.47      448.70     24.99 o 
   9   1   3        2.79        0.44      5.74 o 
  -9   2   3      463.93      468.47     22.94 o 
  -7   2   3       62.09       70.09      7.67 o 
  -6   2   3        5.16       10.14      5.60 o 
  -5   2   3     2126.71     2175.80     77.91 o 
  -4   2   3       31.31       35.88      4.70 o 
  -3   2   3      692.50      678.82      9.60 o 
  -2   2   3      510.13      531.64      7.72 o 
   0   2   3      389.62      428.18      6.60 o 
   1   2   3     1349.47     1347.59     30.09 o 
   2   2   3       75.97       93.43      4.56 o 
   3   2   3      134.84      106.04      5.11 o 
   4   2   3      215.26      214.45      7.80 o 
   5   2   3      980.32      934.84     23.26 o 
   6   2   3       61.86       44.49     10.18 o 
   7   2   3      298.09      263.51     10.53 o 
   8   2   3      412.66      359.00     15.35 o 
   9   2   3      175.88      179.60     12.47 o 
  -8   3   3      453.04      464.64     22.66 o 
  -7   3   3      112.79       99.22      9.95 o 
  -6   3   3      997.63     1015.43     38.01 o 
  -5   3   3     1260.05     1280.35     45.00 o 
  -4   3   3      965.33      951.65     14.73 o 
  -3   3   3       23.84       29.37      4.55 o 
  -2   3   3      168.57      158.29      3.58 o 
  -1   3   3       38.54       48.18      2.27 o 
   0   3   3     1115.98     1109.47     16.19 o 
   1   3   3      306.21      317.73     10.72 o 
   2   3   3      725.30      689.99     18.46 o 
   3   3   3      112.42      105.96      6.12 o 
   4   3   3      677.15      668.55     31.17 o 
   5   3   3       82.00       76.66      5.95 o 
   6   3   3      836.88      799.44     22.64 o 
   7   3   3        1.89       -0.88      4.71 o 
   8   3   3      373.57      319.95     17.07 o 
  -7   4   3      220.93      207.72     15.10 o 
  -6   4   3       18.54       16.75      8.96 o 
  -5   4   3      122.22      111.84     10.99 o 
  -4   4   3       70.75       78.38     10.09 o 
  -3   4   3      261.13      279.46     16.98 o 
  -2   4   3        7.96        3.16      4.68 o 
  -1   4   3     1268.06     1405.52    116.87 o 
   1   4   3     1465.95     1452.59     60.53 o 
   2   4   3      451.10      464.19     15.25 o 
   3   4   3      689.96      752.86     21.54 o 
   4   4   3        2.46       -2.84      4.94 o 
   5   4   3      259.25      266.54     17.85 o 
   6   4   3        8.24        4.84      7.72 o 
   7   4   3       42.95       48.52      9.78 o 
  -5   5   3        7.25        0.98     10.28 o 
  -4   5   3      800.60      938.13     40.10 o 
  -3   5   3       52.78       65.51     13.41 o 
  -2   5   3      183.95      222.87     17.01 o 
  -1   5   3       34.27       14.33     10.24 o 
   0   5   3        4.34        7.98      5.70 o 
   1   5   3      399.05      438.38     25.47 o 
   2   5   3      296.01      301.89     13.19 o 
   3   5   3        0.70        1.62      6.86 o 
   4   5   3      154.85      150.04     13.41 o 
   5   5   3       25.67       13.20      9.24 o 
  -8   0   4       66.41       74.29      8.14 o 
  -6   0   4      697.42      706.73     24.45 o 
  -4   0   4     4266.54     4690.51     60.85 o 
  -2   0   4     1046.15     1113.94     15.49 o 
   0   0   4      405.27      412.53      6.36 o 
   2   0   4      641.88      735.07     23.28 o 
   4   0   4     3514.80     3912.55    114.05 o 
   6   0   4     3547.50     3881.80    115.33 o 
   8   0   4      315.66      361.65     18.43 o 
  -9   1   4      642.24      764.29     30.52 o 
  -8   1   4        4.38       -2.12      5.74 o 
  -7   1   4      544.79      563.57     22.46 o 
  -6   1   4       24.56       17.17      3.54 o 
  -5   1   4      484.57      400.99     10.79 o 
  -4   1   4        6.34        2.61      1.28 o 
  -3   1   4     1871.94     1886.68     33.30 o 
  -2   1   4       25.69       27.89      1.72 o 
  -1   1   4      449.12      484.82      8.97 o 
   0   1   4    17022.37    13095.08    121.20 o 
   1   1   4    11576.12    10138.92    288.07 o 
   2   1   4      759.68      774.28     17.76 o 
   3   1   4      693.81      641.07     15.57 o 
   4   1   4       17.61       19.16      2.98 o 
   5   1   4     1060.11     1059.69     25.13 o 
   6   1   4      526.12      500.25     14.43 o 
   7   1   4       57.54       54.99      7.52 o 
   8   1   4        9.36        4.40      4.80 o 
   9   1   4      160.53      173.45      9.89 o 
  -9   2   4       21.96       15.12      9.01 o 
  -8   2   4      312.11      294.01     15.43 o 
  -7   2   4      219.13      212.38     12.53 o 
  -6   2   4     1346.11     1294.91     43.79 o 
  -5   2   4        8.93        8.71      2.27 o 
  -4   2   4     1949.92     1902.93     39.83 o 
  -2   2   4     1401.84     1545.53     19.58 o 
  -1   2   4     2370.47     2733.05     33.03 o 
   0   2   4      999.07      985.44     12.58 o 
   2   2   4      537.06      501.81     13.19 o 
   3   2   4       27.14       28.44      7.65 o 
   4   2   4     1720.23     1631.51     36.74 o 
   5   2   4       15.64       16.36      3.77 o 
   6   2   4      297.68      263.90     10.00 o 
   7   2   4       38.64       23.55      6.15 o 
   8   2   4      359.42      351.29     13.46 o 
   9   2   4       11.73        5.02      6.56 o 
  -8   3   4       13.57       11.42      8.31 o 
  -7   3   4      254.59      216.88     13.71 o 
  -6   3   4     1670.51     1693.91     57.60 o 
  -5   3   4     1162.98     1196.39     25.80 o 
  -4   3   4       78.51       76.14      3.44 o 
  -2   3   4       25.54       18.65      3.09 o 
   0   3   4        2.57       -1.25      1.63 o 
   1   3   4      327.10      305.12     10.33 o 
   2   3   4      147.58      145.08      8.56 o 
   3   3   4      754.63      742.60     31.09 o 
   4   3   4      288.52      279.29     10.50 o 
   5   3   4      998.84      906.52     24.27 o 
   6   3   4       36.28       37.85      9.92 o 
   7   3   4      210.77      181.99      9.50 o 
   8   3   4        0.45       -4.34      6.06 o 
  -7   4   4       35.01       27.91     10.92 o 
  -6   4   4       18.20       19.21      9.39 o 
  -5   4   4        6.82        3.77      7.90 o 
  -4   4   4      398.15      433.57     22.46 o 
  -3   4   4      247.14      257.40     16.58 o 
  -2   4   4      232.81      254.11     16.48 o 
  -1   4   4       29.48       17.60      5.10 o 
   0   4   4     1342.15     1417.48    110.74 o 
   1   4   4        5.45       -2.53      4.58 o 
   2   4   4     1082.09     1102.98     28.48 o 
   3   4   4        6.26       -1.72      4.49 o 
   4   4   4      145.13      136.20      7.88 o 
   5   4   4      188.59      171.15      9.69 o 
   6   4   4      160.95      158.01     14.42 o 
  -5   5   4      353.75      393.12     23.60 o 
  -4   5   4       20.95       12.01     11.04 o 
  -3   5   4      194.08      213.49     16.51 o 
  -2   5   4       45.70       41.49     12.61 o 
  -1   5   4      518.36      579.65     29.23 o 
   0   5   4       16.37        5.49     10.28 o 
   1   5   4       28.37       16.17      6.26 o 
   2   5   4       26.07        9.73      6.17 o 
   3   5   4      193.63      192.09     10.78 o 
   4   5   4        3.42        7.41      6.83 o 
   5   5   4      130.92      136.51     12.90 o 
  -7   0   5        3.29        1.54      4.70 o 
  -5   0   5     1407.89     1555.52     24.73 o 
  -1   0   5      493.00      529.71      8.12 o 
   1   0   5     7380.48     7145.60    202.86 o 
   3   0   5       35.66       41.57      3.86 o 
   5   0   5     1151.45     1212.42     39.64 o 
   7   0   5      597.81      662.60     26.38 o 
   9   0   5      672.11      772.95     32.39 o 
  -8   1   5      918.91      687.96     27.09 o 
  -7   1   5        2.94        5.75      4.38 o 
  -6   1   5     1428.14     1370.41     43.95 o 
  -5   1   5      120.99      126.27      3.98 o 
  -4   1   5      515.29      481.71      8.79 o 
  -3   1   5     1224.77     1336.75     17.86 o 
  -1   1   5       97.54      128.76      2.04 o 
   0   1   5    12650.20    10925.41    146.15 o 
   1   1   5      725.47      762.74     17.32 o 
   2   1   5      646.34      650.60     15.45 o 
   3   1   5     2062.10     2256.56     47.86 o 
   4   1   5     1694.30     1683.88     37.14 o 
   5   1   5       60.81       67.08      4.50 o 
   6   1   5       56.56       53.10      4.98 o 
   7   1   5        1.75       -0.45      4.00 o 
   8   1   5      721.24      772.36     21.95 o 
   9   1   5       17.03       10.15      6.54 o 
  -9   2   5      828.64      974.76     38.35 o 
  -8   2   5       48.33       51.03      9.51 o 
  -7   2   5      397.98      368.60     17.78 o 
  -6   2   5      852.80      898.08     19.86 o 
  -5   2   5     1581.48     1615.33     23.76 o 
  -4   2   5       47.06       53.47      2.94 o 
  -3   2   5     1667.62     1627.77     23.13 o 
  -2   2   5     1626.12     1834.77     23.05 o 
  -1   2   5     3173.37     3478.90     38.12 o 
   0   2   5      521.61      577.15      6.26 o 
   2   2   5      164.32      151.14      5.94 o 
   3   2   5      861.43      845.87     24.19 o 
   4   2   5      120.65      119.79      9.25 o 
   5   2   5     1643.53     1594.34     36.94 o 
   6   2   5       21.86       13.87      4.30 o 
   7   2   5      246.34      238.10     10.21 o 
   8   2   5       39.64       32.90      6.47 o 
   9   2   5      181.74      198.43     10.85 o 
  -8   3   5      258.72      268.97     16.66 o 
  -7   3   5        5.01       11.34      6.78 o 
  -6   3   5       20.17       26.35      8.33 o 
  -5   3   5      253.26      255.41      6.54 o 
  -4   3   5      953.06      964.18     15.28 o 
  -3   3   5       20.90       17.85      2.52 o 
  -2   3   5     1151.20     1186.24     19.95 o 
  -1   3   5       16.35       12.81      2.16 o 
   0   3   5      444.37      467.11      8.63 o 
   1   3   5       46.32       63.37      9.28 o 
   2   3   5      785.08      758.39     19.90 o 
   3   3   5       26.55       20.54      4.22 o 
   4   3   5      769.63      713.88     19.58 o 
   5   3   5      396.51      349.24     12.44 o 
   6   3   5      254.17      233.26     18.36 o 
   7   3   5        0.04       -1.81      4.58 o 
   8   3   5      243.35      204.96     23.41 o 
  -7   4   5      236.64      252.57     17.62 o 
  -6   4   5        0.34        7.84      8.62 o 
  -5   4   5      346.67      364.29     20.44 o 
  -4   4   5       19.40       12.77      8.50 o 
  -3   4   5      337.77      374.80     20.79 o 
  -2   4   5        0.06       -2.75      7.31 o 
  -1   4   5      221.26      232.88     16.39 o 
   0   4   5       73.99       63.74      6.17 o 
   2   4   5      232.07      239.92     10.31 o 
   3   4   5      627.38      598.13     18.11 o 
   4   4   5        6.72        0.11      4.53 o 
   5   4   5      211.01      212.16     10.58 o 
   6   4   5       13.73        3.17      6.19 o 
   7   4   5       58.42       56.98     10.46 o 
  -5   5   5        0.34       -1.92     10.61 o 
  -4   5   5      451.04      479.96     26.76 o 
  -3   5   5      110.14       98.88     12.81 o 
  -2   5   5      201.94      210.65     17.54 o 
  -1   5   5        5.74       -4.81     10.11 o 
   0   5   5      372.97      420.51     24.61 o 
   1   5   5       11.69       -3.37      5.60 o 
   2   5   5      270.07      280.17     12.70 o 
   3   5   5        0.20        3.56      6.29 o 
   4   5   5       51.98       46.77      8.14 o 
  -6   0   6      629.02      644.62     22.58 o 
  -4   0   6        4.40        7.74      1.60 o 
  -2   0   6      471.92      450.45      7.50 o 
   0   0   6     4924.71     4658.49     60.29 o 
   2   0   6     1270.71     1337.08     40.96 o 
   4   0   6      437.82      476.16     18.11 o 
   6   0   6      503.82      546.20     22.18 o 
   8   0   6       60.91       66.85      8.54 o 
  -8   1   6       36.10        5.52      6.37 o 
  -7   1   6      393.36      385.05     16.58 o 
  -6   1   6       15.51       15.21      3.11 o 
  -5   1   6     2119.39     2086.67     33.40 o 
  -4   1   6       46.52       44.76      1.76 o 
  -3   1   6     2677.96     2815.76     28.20 o 
  -2   1   6       67.89       72.78      7.29 o 
  -1   1   6      562.05      598.27      6.51 o 
   0   1   6      760.90      857.16      8.89 o 
   1   1   6     1468.72     1482.10     31.87 o 
   2   1   6       70.48       76.36      3.64 o 
   3   1   6       32.75       19.47      2.95 o 
   4   1   6      281.80      275.99      8.89 o 
   5   1   6     1969.33     2056.20     57.19 o 
   6   1   6        0.73       -0.51      3.20 o 
   7   1   6      702.48      748.49     20.85 o 
   8   1   6        0.97        1.54      4.95 o 
   9   1   6      425.95      448.74     16.40 o 
  -9   2   6        5.29        5.68      9.97 o 
  -8   2   6      831.98      839.83     32.39 o 
  -7   2   6       59.30       70.92      9.68 o 
  -6   2   6      469.73      483.92      9.96 o 
  -5   2   6      753.37      762.52     13.04 o 
  -4   2   6     2202.65     2019.04     28.63 o 
  -3   2   6     1072.52     1159.39     17.41 o 
  -2   2   6     3734.72     4006.92     38.51 o 
  -1   2   6      791.82      969.90      9.95 o 
   0   2   6      818.65      763.94      8.09 o 
   1   2   6       21.52       29.23      2.93 o 
   2   2   6     1872.98     1945.15     42.32 o 
   3   2   6       72.34       81.32      7.74 o 
   4   2   6     2447.71     2323.41     50.92 o 
   5   2   6       18.31       16.33      5.10 o 
   6   2   6      386.73      339.90     11.88 o 
   7   2   6       18.52       11.66      8.15 o 
   8   2   6      332.06      335.71     15.86 o 
   9   2   6       21.40       26.70      7.11 o 
  -8   3   6       30.86       35.68     10.53 o 
  -7   3   6       54.30       69.46     11.63 o 
  -6   3   6      193.92      197.45      6.25 o 
  -5   3   6      134.38      125.44      4.81 o 
  -4   3   6        1.88        3.44      2.50 o 
  -3   3   6      451.54      412.69      8.18 o 
  -1   3   6     1683.22     1839.99     23.78 o 
   0   3   6       21.64       19.49      3.33 o 
   1   3   6     1133.09     1117.93     53.96 o 
   2   3   6       72.53       66.25      6.15 o 
   3   3   6      424.83      411.59     12.97 o 
   4   3   6      139.11      124.68      9.25 o 
   5   3   6      333.23      300.37     18.09 o 
   6   3   6        5.54       -0.16      4.51 o 
   7   3   6      200.06      204.72     10.22 o 
   8   3   6      103.61       72.84     14.82 o 
  -7   4   6       32.81       38.64     12.14 o 
  -6   4   6      333.62      322.87     19.45 o 
  -5   4   6       40.87       40.08     11.28 o 
  -4   4   6      608.71      649.09     29.60 o 
  -3   4   6        0.01        1.22      8.22 o 
  -2   4   6       12.31        8.22      8.84 o 
  -1   4   6       30.23       25.54      9.81 o 
   0   4   6      533.59      540.38     16.41 o 
   1   4   6      746.25      802.94     22.05 o 
   2   4   6       21.43       14.75      4.79 o 
   3   4   6      181.16      165.40     11.93 o 
   4   4   6      130.56      124.72      7.71 o 
   5   4   6        1.19        0.95      5.50 o 
   6   4   6      557.81      469.13     26.77 o 
  -5   5   6      201.25      210.08     17.31 o 
  -4   5   6        2.99       -5.67     10.65 o 
  -3   5   6       98.19      121.33     13.98 o 
  -2   5   6        3.44        6.51      9.79 o 
  -1   5   6      611.48      656.63     32.48 o 
   0   5   6        1.33        9.98     11.24 o 
   1   5   6      378.48      398.51     23.88 o 
   2   5   6        1.54        7.12      6.69 o 
   3   5   6      744.82      769.86     23.13 o 
   4   5   6       16.90        9.89      6.91 o 
  -5   0   7      418.83      415.23      8.15 o 
  -3   0   7      181.36      163.17      4.03 o 
  -1   0   7      183.38      196.38      6.26 o 
   1   0   7     1978.95     2099.32     62.21 o 
   3   0   7     1715.57     1928.26     58.73 o 
   5   0   7     1630.80     1755.94     55.77 o 
   7   0   7     1212.41     1347.52     46.77 o 
   9   0   7      439.14      467.35     23.92 o 
  -7   1   7       19.81       30.20      6.60 o 
  -6   1   7      749.82      753.57     13.39 o 
  -5   1   7      131.51      125.95      3.29 o 
  -4   1   7     3055.50     3344.06     33.69 o 
  -3   1   7      966.07     1085.62     12.21 o 
  -2   1   7      840.07      790.25     11.94 o 
  -1   1   7      572.87      593.17     18.33 o 
   0   1   7      970.91     1086.89     11.11 o 
   1   1   7      418.55      456.78     11.50 o 
   2   1   7      290.51      259.93     12.59 o 
   3   1   7      207.21      235.19      7.77 o 
   4   1   7     2140.73     2149.63     46.79 o 
   5   1   7       34.71       33.06      5.84 o 
   6   1   7      532.15      574.94     16.72 o 
   7   1   7      237.55      260.91     10.76 o 
   8   1   7      771.44      829.18     23.61 o 
   9   1   7       54.44       48.16     15.44 o 
  -8   2   7       68.90       87.82     11.75 o 
  -7   2   7      396.08      405.29     12.00 o 
  -6   2   7      159.59      178.62      5.79 o 
  -5   2   7     3144.08     3151.76     43.23 o 
  -4   2   7       75.54       76.31      3.33 o 
  -3   2   7      690.68      665.35      8.89 o 
  -2   2   7       97.85       94.95      4.27 o 
  -1   2   7      594.12      562.06      6.40 o 
   0   2   7      227.35      251.82      3.85 o 
   1   2   7     7812.80     7329.71     85.98 o 
   2   2   7      171.40      156.57      6.11 o 
   3   2   7      815.35      787.21     38.71 o 
   4   2   7       54.18       46.00      4.44 o 
   5   2   7     1213.56     1136.34     28.01 o 
   6   2   7       65.13       63.39      5.16 o 
   7   2   7      554.46      552.48     17.41 o 
   8   2   7        2.94        6.59      5.65 o 
  -8   3   7      313.39      317.82     18.64 o 
  -7   3   7        3.80       -0.71      8.26 o 
  -6   3   7       85.07       96.96      5.26 o 
  -5   3   7      334.85      339.49      7.89 o 
  -4   3   7      351.50      355.34      7.67 o 
  -3   3   7      109.48      122.06      4.26 o 
  -2   3   7      372.78      363.38      7.69 o 
  -1   3   7      501.59      562.26      9.10 o 
   0   3   7     2012.92     2051.70     26.51 o 
   1   3   7      191.74      177.91      7.30 o 
   2   3   7      490.42      462.79     14.75 o 
   3   3   7       14.03        5.18      3.61 o 
   4   3   7      248.01      214.38     14.40 o 
   5   3   7       52.73       41.18      8.64 o 
   6   3   7      262.83      239.00     10.37 o 
   7   3   7        0.26        0.01      5.19 o 
   8   3   7       61.57       59.98      9.67 o 
  -7   4   7      386.66      393.26     22.84 o 
  -6   4   7        0.63        0.89      8.58 o 
  -5   4   7       30.87       32.30      9.70 o 
  -4   4   7        7.05        3.86      7.50 o 
  -3   4   7      376.55      393.54     21.98 o 
  -2   4   7       40.25       40.08     10.53 o 
  -1   4   7      567.12      619.41     29.20 o 
   0   4   7       55.06       65.51     11.39 o 
   1   4   7      135.65      134.30      7.64 o 
   2   4   7        9.01       -0.63      4.24 o 
   3   4   7      243.14      236.72     14.48 o 
   4   4   7        2.98        3.30      5.13 o 
   5   4   7      268.50      251.93     11.33 o 
   6   4   7        2.16        1.39      6.17 o 
  -5   5   7        6.79        4.74     12.06 o 
  -4   5   7      201.95      219.59     18.55 o 
  -3   5   7        9.60       12.99     10.96 o 
  -2   5   7      341.14      354.63     22.41 o 
  -1   5   7       16.53       12.80     11.36 o 
   0   5   7      504.59      575.39     30.48 o 
   1   5   7        6.32        0.21      9.83 o 
   2   5   7      641.01      657.81     32.35 o 
   3   5   7        0.00       -5.21      6.15 o 
   4   5   7      132.93      142.46      9.55 o 
  -6   0   8      260.82      246.47      7.89 o 
  -4   0   8      348.65      329.36      6.67 o 
  -2   0   8      703.50      699.84     11.12 o 
   0   0   8        6.61       11.10      1.64 o 
   2   0   8     3462.11     3501.96    102.27 o 
   4   0   8      258.88      257.10     12.36 o 
   6   0   8        3.04       -0.79      4.58 o 
   8   0   8      292.95      345.44     18.93 o 
  -7   1   8       11.08       14.42      3.46 o 
  -6   1   8       77.08       77.09      4.36 o 
  -5   1   8      975.81      987.54     12.04 o 
  -3   1   8     1610.56     1596.49     17.15 o 
  -2   1   8      150.91      178.70      3.32 o 
  -1   1   8     4580.58     4625.71     55.37 o 
   0   1   8      312.19      347.16      4.58 o 
   1   1   8     1090.61     1119.20     14.82 o 
   2   1   8      229.50      242.57     11.76 o 
   3   1   8      126.79      120.19      5.37 o 
   4   1   8        7.12        4.16      2.86 o 
   5   1   8     1439.73     1512.21     35.15 o 
   6   1   8      170.82      171.04      8.07 o 
   7   1   8      613.65      676.68     19.75 o 
   8   1   8        8.66        7.81      5.48 o 
   9   1   8      425.97      461.66     17.26 o 
  -8   2   8      655.73      650.45     26.91 o 
  -7   2   8       26.12       26.05      3.87 o 
  -6   2   8     1337.44     1331.05     21.29 o 
  -5   2   8     1140.39     1162.23     18.63 o 
  -4   2   8      789.51      764.69     13.66 o 
  -3   2   8       43.98       41.52      3.98 o 
  -2   2   8     1417.36     1407.74     15.22 o 
  -1   2   8       34.71       34.01      1.47 o 
   0   2   8     4212.44     4114.66     38.12 o 
   1   2   8     3321.96     3234.00     39.00 o 
   2   2   8      925.54      856.77     20.84 o 
   3   2   8       54.13       52.84      3.97 o 
   4   2   8     1536.82     1506.78     35.00 o 
   5   2   8      298.05      283.62     10.43 o 
   6   2   8      743.10      701.90     20.12 o 
   7   2   8        0.40       -2.38      4.90 o 
   8   2   8      241.38      238.59     11.37 o 
  -8   3   8       34.42       39.07     10.20 o 
  -7   3   8      198.19      211.80      7.24 o 
  -6   3   8      445.89      438.69      9.89 o 
  -5   3   8      855.18      878.82     15.24 o 
  -4   3   8        7.92       -2.14      6.46 o 
  -3   3   8      276.45      277.25      6.80 o 
  -2   3   8        1.31       -1.59      2.25 o 
  -1   3   8      211.92      219.93      5.88 o 
   0   3   8      304.49      325.71      6.47 o 
   1   3   8     1200.02     1131.35     16.32 o 
   2   3   8        3.28       -2.13      3.02 o 
   3   3   8      293.70      284.50     16.62 o 
   4   3   8        0.00       -2.35      3.23 o 
   5   3   8      194.20      184.86      8.75 o 
   6   3   8       34.17       30.42      5.58 o 
   7   3   8      192.09      166.32      9.44 o 
  -7   4   8       11.72        9.68     11.11 o 
  -6   4   8       15.33       26.06     10.69 o 
  -5   4   8      145.37      133.73     13.47 o 
  -4   4   8      754.99      780.39     34.33 o 
  -3   4   8        1.35        0.86      8.72 o 
  -1   4   8       22.11       16.83      9.27 o 
   0   4   8      330.90      331.38     19.58 o 
   1   4   8      144.16      136.21     13.04 o 
   3   4   8        2.78       -2.82      4.62 o 
   4   4   8      109.04      111.18      7.38 o 
   5   4   8        0.03       -1.96      4.78 o 
   6   4   8      176.92      159.82      9.46 o 
  -4   5   8        0.58        0.11     10.32 o 
  -3   5   8      459.20      494.50     28.29 o 
  -2   5   8        5.06       12.24     11.54 o 
   0   5   8       24.76       26.56     12.13 o 
   1   5   8      140.70      131.02     13.98 o 
   2   5   8       83.95       66.22     14.28 o 
   3   5   8      614.06      576.62     30.48 o 
   4   5   8        4.15        2.55      6.78 o 
  -7   0   9      820.44      825.86     17.87 o 
  -5   0   9     1787.94     1765.07     29.55 o 
  -3   0   9      159.30      162.04      4.32 o 
  -1   0   9       89.19       72.24      2.89 o 
   1   0   9      576.30      606.19     21.02 o 
   3   0   9      208.15      257.47     12.06 o 
   5   0   9     2241.52     2340.90     72.87 o 
   7   0   9       26.89       34.72      9.08 o 
   9   0   9      215.38      225.46     16.55 o 
  -7   1   9      104.00      101.70      6.95 o 
  -6   1   9       13.76        9.96      2.21 o 
  -5   1   9        1.13        0.90      1.87 o 
  -4   1   9     1871.77     1912.75     20.60 o 
  -3   1   9        1.65       -0.55      1.29 o 
  -2   1   9     1890.04     2003.15     20.89 o 
  -1   1   9     2128.87     2394.44     29.95 o 
   0   1   9     1590.38     1566.39     22.72 o 
   1   1   9       69.74       66.33      2.43 o 
   2   1   9     1137.73     1159.98     34.49 o 
   3   1   9      378.09      424.61     12.19 o 
   4   1   9      842.45      897.84     39.78 o 
   5   1   9       40.03       50.19      5.73 o 
   6   1   9      860.21      928.48     24.42 o 
   7   1   9      186.85      168.59      8.78 o 
   8   1   9      159.50      172.96      9.70 o 
  -8   2   9        1.63       -3.33      7.55 o 
  -7   2   9      176.76      183.31      6.44 o 
  -6   2   9        2.79        6.96      3.11 o 
  -5   2   9     1415.66     1336.32     26.16 o 
  -4   2   9      115.16      122.06      4.51 o 
  -3   2   9     1596.21     1631.96     17.82 o 
  -2   2   9       10.02        9.27      1.47 o 
  -1   2   9      679.17      690.92     10.58 o 
   0   2   9     1137.36     1153.84     12.23 o 
   1   2   9     2403.57     2359.75     28.97 o 
   2   2   9       56.28       54.23      3.45 o 
   3   2   9     1058.03     1041.94     25.30 o 
   4   2   9        5.36        3.16      5.74 o 
   5   2   9     1310.78     1286.93     48.33 o 
   6   2   9       46.03       58.56      8.54 o 
   7   2   9      132.79      126.29      7.91 o 
   8   2   9        1.19        1.80      6.31 o 
  -8   3   9      116.75      126.40     12.49 o 
  -7   3   9        6.81       10.39      6.55 o 
  -6   3   9      765.25      733.07     13.93 o 
  -5   3   9        3.14       10.30      3.24 o 
  -4   3   9      795.97      806.49     14.29 o 
  -3   3   9      275.11      285.78     21.70 o 
  -2   3   9      124.48      126.91      4.62 o 
  -1   3   9        0.93        6.57      2.43 o 
   0   3   9      521.66      495.25      9.93 o 
   1   3   9        2.67        0.72      2.09 o 
   2   3   9       71.61       57.42      5.78 o 
   3   3   9      109.54       98.30      5.84 o 
   4   3   9      645.32      580.61     17.03 o 
   5   3   9      299.04      267.96     10.78 o 
   6   3   9      252.94      215.49     10.06 o 
   7   3   9        9.38       10.67      6.06 o 
  -6   4   9      273.45      287.94     19.60 o 
  -5   4   9       17.07       15.89     10.49 o 
  -4   4   9        1.11        1.99      9.11 o 
  -3   4   9      127.87      154.75     14.45 o 
  -2   4   9       87.88       99.64     15.04 o 
  -1   4   9      715.14      718.70     32.68 o 
   0   4   9       31.40       23.84      9.39 o 
   1   4   9      382.91      383.27     21.83 o 
   2   4   9       14.82       15.93      2.96 o 
   3   4   9      346.22      339.83     30.91 o 
   4   4   9        1.77        1.83      4.74 o 
   5   4   9        9.05        4.41      5.40 o 
   6   4   9        5.35        9.04      6.26 o 
  -4   5   9      306.56      288.07     20.65 o 
  -3   5   9        1.34       -5.66     11.39 o 
  -2   5   9      138.60      136.92     15.76 o 
  -1   5   9       67.03       55.74     14.74 o 
   0   5   9      269.33      281.54     20.30 o 
   1   5   9        1.77      -14.61      9.74 o 
   2   5   9      329.27      295.39     20.48 o 
   3   5   9        0.00       -4.12     11.62 o 
  -6   0  10      452.04      455.52     11.42 o 
  -4   0  10     1786.59     1813.08     26.18 o 
  -2   0  10       95.29       73.51      3.07 o 
   0   0  10     1079.21     1168.64     17.51 o 
   2   0  10      636.18      601.11     21.71 o 
   4   0  10       20.70       13.77      4.59 o 
   6   0  10      403.09      458.46     21.06 o 
   8   0  10      609.78      665.68     29.69 o 
  -8   1  10      397.71      338.41     10.88 o 
  -7   1  10      132.71      150.54      6.78 o 
  -6   1  10       57.68       51.91      3.24 o 
  -5   1  10     1643.88     1612.17     19.20 o 
  -3   1  10       11.38        5.21      1.60 o 
  -2   1  10      173.45      198.03      3.85 o 
  -1   1  10     2525.41     2606.71     36.15 o 
   0   1  10        0.13       -0.31      1.10 o 
   1   1  10     3043.50     3005.24     63.11 o 
   2   1  10      119.33      139.21      5.82 o 
   3   1  10      967.38      997.98     24.04 o 
   4   1  10       31.65       28.70      4.31 o 
   5   1  10      842.85      881.55     22.88 o 
   6   1  10        0.32       -2.19      4.47 o 
   7   1  10       33.33       36.05      6.33 o 
   8   1  10      148.02      155.65      9.59 o 
  -8   2  10      430.77      458.50     12.95 o 
  -7   2  10       11.19       14.45      3.67 o 
  -6   2  10      490.17      490.90     10.56 o 
  -5   2  10      154.57      137.23      3.85 o 
  -4   2  10      513.87      504.17     11.43 o 
  -3   2  10      302.30      353.17      5.72 o 
  -2   2  10     1069.48     1081.97     15.14 o 
  -1   2  10      735.84      798.08      9.75 o 
   0   2  10     2228.22     2382.24     28.65 o 
   1   2  10       14.51       17.32      2.58 o 
   2   2  10      737.67      720.19     11.94 o 
   3   2  10        0.61        1.56      2.97 o 
   4   2  10     1042.75     1028.01     25.94 o 
   5   2  10        2.74        1.50      3.88 o 
   6   2  10      212.07      218.02     11.10 o 
   7   2  10        3.77       -3.47      5.01 o 
   8   2  10      417.81      447.36     16.78 o 
  -8   3  10       17.26       32.43     11.83 o 
  -7   3  10      263.63      263.02      8.20 o 
  -6   3  10       18.84       28.81      4.30 o 
  -5   3  10      307.60      310.52      7.94 o 
  -4   3  10        0.33        0.95      2.78 o 
  -3   3  10     1196.56     1193.73     20.68 o 
  -2   3  10      212.24      214.30      6.24 o 
  -1   3  10      214.00      250.21     16.16 o 
   0   3  10      306.81      304.41      7.49 o 
   1   3  10       52.71       58.53      4.94 o 
   2   3  10      954.74      883.19     29.14 o 
   3   3  10      424.78      401.22     12.99 o 
   4   3  10       55.27       52.40      6.07 o 
   5   3  10      517.44      493.49     16.05 o 
   6   3  10       27.48       20.67      8.17 o 
   7   3  10      172.43      159.15      9.62 o 
  -6   4  10       10.67       10.75     11.15 o 
  -5   4  10       35.75       34.64     11.04 o 
  -4   4  10      407.08      448.86     24.62 o 
  -3   4  10       14.83        1.61      9.48 o 
  -2   4  10      239.16      271.35     19.17 o 
  -1   4  10       30.64       15.08      9.30 o 
   0   4  10      624.18      612.02     29.19 o 
   1   4  10        5.59        1.61      3.15 o 
   2   4  10      311.61      299.75     11.70 o 
   3   4  10       82.90       68.87      5.85 o 
   4   4  10      217.74      207.15      9.81 o 
   5   4  10        6.95        3.79      5.24 o 
  -3   5  10      393.55      387.79     24.93 o 
  -1   5  10       81.72       95.18     16.47 o 
   0   5  10       12.75        6.13     10.58 o 
   1   5  10      299.29      309.17     21.29 o 
   2   5  10        4.20        4.89     11.77 o 
   3   5  10       28.40       10.95     12.91 o 
  -7   0  11       95.14       99.76      6.19 o 
  -5   0  11     1419.77     1383.76     24.65 o 
  -3   0  11      635.90      629.16     11.04 o 
  -1   0  11     2368.10     2479.00     34.48 o 
   1   0  11     1190.87     1309.12     19.93 o 
   3   0  11       24.12       41.18      6.57 o 
   5   0  11      963.76      992.84     35.61 o 
   7   0  11      127.60      143.70     11.90 o 
  -8   1  11      470.32      515.04     14.17 o 
  -7   1  11       88.51       94.16      5.10 o 
  -6   1  11      317.18      340.06      6.92 o 
  -5   1  11     1082.01     1140.20     13.93 o 
  -4   1  11     1544.83     1533.09     17.38 o 
  -3   1  11        0.13        0.47      1.54 o 
  -2   1  11      569.37      546.83      7.55 o 
  -1   1  11      117.39      130.15      3.14 o 
   0   1  11      699.45      677.77     12.11 o 
   1   1  11       16.71       13.95      3.82 o 
   2   1  11     1735.26     1758.22     39.02 o 
   3   1  11        8.16       13.19      3.33 o 
   4   1  11      417.84      452.46     13.86 o 
   5   1  11       48.75       57.12      6.21 o 
   6   1  11      736.38      794.90     22.12 o 
   7   1  11      524.12      530.06     17.47 o 
   8   1  11       31.33       23.45      6.84 o 
  -8   2  11       19.84       22.49      5.78 o 
  -7   2  11      149.53      146.47      7.07 o 
  -6   2  11       64.55       68.33      7.57 o 
  -5   2  11       59.61       52.52      5.87 o 
  -4   2  11       90.12       84.28     10.09 o 
  -3   2  11     1182.50     1174.21     13.88 o 
  -2   2  11       97.47      104.40      3.04 o 
  -1   2  11     1072.86     1099.20     12.83 o 
   0   2  11      244.21      271.51      5.04 o 
   1   2  11      943.57      921.90     10.52 o 
   2   2  11      152.56      151.47      4.08 o 
   3   2  11      231.72      230.56      8.79 o 
   4   2  11        9.36        7.33      3.63 o 
   5   2  11      610.81      581.25     17.48 o 
   6   2  11       47.58       47.31      6.91 o 
   7   2  11      455.60      496.39     17.31 o 
  -7   3  11        0.92        3.93      4.32 o 
  -6   3  11      199.24      200.38      6.83 o 
  -5   3  11        2.79        3.55      3.13 o 
  -4   3  11      481.45      467.17     10.25 o 
  -3   3  11       22.42       27.75      3.76 o 
  -2   3  11      507.37      536.93     11.11 o 
  -1   3  11        0.00       -2.61      2.95 o 
   0   3  11      548.74      526.18     10.80 o 
   1   3  11     2637.41     2395.11     35.05 o 
   2   3  11      103.50       98.45      7.95 o 
   3   3  11      106.72       93.82      5.80 o 
   4   3  11      556.09      497.82     15.61 o 
   5   3  11        9.68        8.80      4.49 o 
   6   3  11      225.51      206.15     10.36 o 
  -6   4  11      111.53      120.31     14.79 o 
  -5   4  11      450.23      421.44     24.16 o 
  -4   4  11        2.12        8.77     10.49 o 
  -2   4  11        0.03        2.77      9.07 o 
  -1   4  11      265.11      257.35     18.21 o 
   0   4  11       31.10       51.31      5.80 o 
   1   4  11      408.68      396.44      9.51 o 
   2   4  11        1.70       -5.08      3.38 o 
   3   4  11      408.59      368.01     22.35 o 
   4   4  11      119.52      100.27      6.93 o 
   5   4  11      113.79      106.15      7.97 o 
  -3   5  11        1.48       -3.41     11.81 o 
  -2   5  11       46.39       61.91     15.37 o 
  -1   5  11       64.09       78.16     16.68 o 
   0   5  11      504.87      517.56     29.12 o 
   1   5  11       19.15       12.48     12.09 o 
   2   5  11       71.02       65.00     15.35 o 
  -8   0  12      654.77      708.65     17.60 o 
  -6   0  12        2.97       -4.07      3.37 o 
  -4   0  12     1918.09     1989.75     33.03 o 
  -2   0  12      553.31      532.61      9.89 o 
   0   0  12     3057.39     3218.03     44.01 o 
   2   0  12     1280.59     1241.24     40.75 o 
   4   0  12      657.51      688.18     26.39 o 
   6   0  12      343.74      354.04     18.15 o 
   8   0  12      136.04      143.93     13.39 o 
  -8   1  12       31.00       28.70      5.54 o 
  -7   1  12      398.69      405.55      8.26 o 
  -6   1  12       62.81       69.49      5.04 o 
  -5   1  12     2543.18     2503.65     28.76 o 
  -4   1  12      330.80      345.78      6.00 o 
  -3   1  12      327.10      334.44      5.72 o 
  -2   1  12        2.32        2.00      1.67 o 
  -1   1  12      299.64      283.82      4.63 o 
   0   1  12      142.45      142.46      3.19 o 
   1   1  12      270.75      297.04      6.87 o 
   2   1  12       18.33       22.52      3.89 o 
   3   1  12     1004.52     1024.73     25.18 o 
   4   1  12      140.86      135.78      7.03 o 
   5   1  12     1293.17     1335.66     32.88 o 
   6   1  12      107.23      101.37      7.16 o 
   7   1  12        2.28        5.60      5.39 o 
   8   1  12       20.07       21.45      6.96 o 
  -8   2  12      204.31      201.81      8.95 o 
  -7   2  12       38.03       31.12      5.45 o 
  -6   2  12       56.39       53.17      5.10 o 
  -5   2  12       34.17       27.23      3.48 o 
  -4   2  12      816.31      808.43     26.64 o 
  -3   2  12      312.36      324.85      5.72 o 
  -2   2  12      163.81      154.28      4.54 o 
  -1   2  12        0.14       -2.44      1.63 o 
   0   2  12      871.03      893.28     11.11 o 
   1   2  12      575.06      585.74      7.57 o 
   2   2  12      346.60      339.21      6.49 o 
   3   2  12       52.86       48.83      6.14 o 
   4   2  12      519.30      510.07     15.64 o 
   5   2  12      215.55      204.16      9.35 o 
   6   2  12      224.46      236.02     10.78 o 
   7   2  12      125.13      123.40      8.44 o 
  -7   3  12      197.95      198.18      7.45 o 
  -6   3  12        0.02        1.08      4.00 o 
  -5   3  12      149.53      161.90      6.11 o 
  -4   3  12       85.86       84.95      5.24 o 
  -3   3  12      422.13      443.48     10.06 o 
  -2   3  12      317.80      306.70      8.02 o 
  -1   3  12      350.15      346.96      8.58 o 
   0   3  12        4.66        5.64      2.86 o 
   1   3  12     1423.81     1335.63     21.78 o 
   2   3  12      170.98      160.31     14.43 o 
   3   3  12      186.22      169.77      7.98 o 
   4   3  12       34.39       38.12      6.02 o 
   5   3  12      144.36      152.00      8.56 o 
   6   3  12        0.01        0.23      5.67 o 
  -5   4  12       90.53       99.92     12.41 o 
  -4   4  12      272.36      284.51     20.12 o 
  -3   4  12        1.91        3.48     10.28 o 
  -2   4  12      339.15      348.56     22.12 o 
  -1   4  12       92.40      105.34     15.30 o 
   0   4  12      369.44      347.54      9.18 o 
   1   4  12        2.37        3.07      3.89 o 
   2   4  12      110.57      108.94      5.51 o 
   3   4  12       87.48       80.34     14.80 o 
   4   4  12      140.01      118.89      7.49 o 
  -2   5  12       92.70      116.00     19.72 o 
  -1   5  12      373.86      445.51     28.15 o 
   0   5  12       30.26       13.59     12.20 o 
   1   5  12      172.84      174.70     16.84 o 
  -7   0  13      464.21      472.24     13.04 o 
  -5   0  13       55.22       54.13      5.15 o 
  -3   0  13      774.40      741.79     15.04 o 
  -1   0  13     6343.16     6552.55     86.03 o 
   1   0  13      651.83      604.72     11.29 o 
   3   0  13     1187.44     1200.25     40.75 o 
   5   0  13      850.00      826.69     31.78 o 
   7   0  13        5.68        6.21      7.67 o 
  -8   1  13      662.86      640.16     16.43 o 
  -7   1  13      110.29      100.33      5.15 o 
  -6   1  13      354.13      362.48      7.49 o 
  -5   1  13       98.80       96.35      3.84 o 
  -4   1  13     1074.32     1047.71     13.49 o 
  -3   1  13       46.16       32.91      3.78 o 
  -2   1  13      384.24      377.48      6.22 o 
  -1   1  13      101.16       95.90      3.10 o 
   0   1  13      417.90      408.02      5.95 o 
   1   1  13        2.58        2.93      1.58 o 
   2   1  13      719.16      749.60     11.91 o 
   3   1  13      196.54      179.78      7.81 o 
   4   1  13      149.36      145.65      7.34 o 
   5   1  13       23.28       31.09      5.66 o 
   6   1  13      587.98      621.17     24.07 o 
   7   1  13       30.92       36.85      9.51 o 
  -8   2  13       30.72       31.06      6.60 o 
  -7   2  13       25.59       33.46      5.67 o 
  -6   2  13        8.80        7.65      3.00 o 
  -5   2  13      444.06      435.36      7.49 o 
  -4   2  13        7.81        7.36      2.25 o 
  -3   2  13      205.53      199.38     12.88 o 
  -2   2  13       29.72       25.14      2.32 o 
  -1   2  13      112.97       93.20      3.12 o 
   0   2  13       77.87       80.03      3.09 o 
   1   2  13     1280.00     1254.19     13.86 o 
   2   2  13      272.07      279.70      9.82 o 
   3   2  13       96.16       89.12      5.87 o 
   4   2  13       39.46       57.20      6.30 o 
   5   2  13       85.76       94.96      6.67 o 
   6   2  13       58.64       56.90      7.50 o 
   7   2  13      433.65      411.75     15.74 o 
  -7   3  13       18.22       15.00      5.57 o 
  -6   3  13      299.02      316.12      9.12 o 
  -5   3  13       22.39       18.60      4.26 o 
  -3   3  13        3.96        5.65      3.45 o 
  -2   3  13      192.35      213.04      6.84 o 
  -1   3  13       63.57       75.24      5.04 o 
   0   3  13     1366.07     1247.28     20.66 o 
   1   3  13      475.28      416.59      9.78 o 
   2   3  13      454.93      464.69     10.74 o 
   3   3  13       12.95       15.83      4.56 o 
   4   3  13      362.61      358.02     13.00 o 
   5   3  13       35.69       34.83      7.73 o 
   6   3  13       75.57       83.99      8.13 o 
  -5   4  13      511.38      463.12     25.80 o 
  -4   4  13        7.57       19.58     10.75 o 
  -3   4  13      654.52      675.96     33.20 o 
  -2   4  13        3.45       -5.14     10.83 o 
  -1   4  13      145.04      160.48      6.66 o 
   0   4  13      138.92      126.44      6.02 o 
   1   4  13       84.21       94.78      5.61 o 
   2   4  13       12.13       16.99      4.15 o 
   3   4  13      160.08      151.80      6.67 o 
   4   4  13        0.16       -2.97     10.91 o 
  -8   0  14      924.93      916.34     21.10 o 
  -6   0  14        2.79        3.49      4.53 o 
  -4   0  14     4147.97     4004.44     62.05 o 
  -2   0  14      431.90      437.37     10.61 o 
   0   0  14     1226.21     1166.91     18.64 o 
   2   0  14     1381.88     1481.86     23.14 o 
   4   0  14      457.54      434.78     19.80 o 
   6   0  14      673.76      699.49     29.78 o 
  -8   1  14        0.53       -5.60      3.74 o 
  -7   1  14      274.18      259.43      6.79 o 
  -6   1  14        0.16       -2.88      2.83 o 
  -5   1  14      328.68      292.23      6.44 o 
  -4   1  14      125.81      115.52      4.01 o 
  -3   1  14      544.47      543.54      8.18 o 
  -2   1  14       36.26       22.57      6.08 o 
  -1   1  14      765.91      776.65     10.37 o 
   0   1  14       63.39       63.15      2.58 o 
   1   1  14      459.05      456.31      6.69 o 
   2   1  14       16.12       13.15      2.57 o 
   3   1  14      109.51      117.64      6.57 o 
   4   1  14      258.96      269.71     10.69 o 
   5   1  14      762.61      767.90     21.97 o 
   6   1  14        3.78       -0.63      5.40 o 
   7   1  14      105.71      121.45      9.00 o 
  -7   2  14       75.85       64.41      6.65 o 
  -6   2  14      162.65      152.91      4.99 o 
  -5   2  14        1.41       -0.17      2.42 o 
  -4   2  14      402.50      414.83      7.14 o 
  -3   2  14      213.81      201.11      7.51 o 
  -2   2  14      120.26      116.73      3.61 o 
  -1   2  14       59.82       53.10      4.69 o 
   0   2  14      655.81      659.34     12.77 o 
   1   2  14      312.26      292.41      9.83 o 
   2   2  14       21.52       21.82      5.90 o 
   3   2  14        0.14        2.04      4.16 o 
   4   2  14      492.91      499.21     16.02 o 
   5   2  14        0.00       -2.18      4.99 o 
   6   2  14      420.53      437.03     16.06 o 
  -6   3  14        6.64       13.55      4.72 o 
  -5   3  14      453.92      478.17     11.42 o 
  -4   3  14        9.32       -5.90      6.17 o 
  -3   3  14      505.24      572.33     12.41 o 
  -2   3  14      208.26      198.55      8.46 o 
  -1   3  14      161.34      137.50      5.74 o 
   0   3  14        8.48        7.64      3.48 o 
   1   3  14      911.30      843.63     15.89 o 
   2   3  14       48.58       46.54      4.47 o 
   3   3  14      398.47      402.22     22.97 o 
   4   3  14       29.63       41.14     10.65 o 
   5   3  14      160.05      178.26      9.53 o 
  -5   4  14       27.40       34.32     13.96 o 
  -4   4  14      330.15      320.35     22.10 o 
  -3   4  14        0.26       -1.80     11.07 o 
  -2   4  14      336.39      340.66     23.04 o 
  -1   4  14        0.25       -0.35      4.29 o 
   0   4  14      123.02      115.43      5.83 o 
   1   4  14       44.33       56.43      5.29 o 
   2   4  14      571.19      515.01     12.02 o 
   3   4  14        0.83       -0.87      4.89 o 
  -7   0  15     1002.37      934.54     20.23 o 
  -5   0  15     2588.71     2546.59     42.24 o 
  -3   0  15      264.72      231.95      7.59 o 
  -1   0  15     1048.74     1158.61     19.00 o 
   1   0  15      864.13      878.73     20.07 o 
   3   0  15      616.13      589.96     24.27 o 
   5   0  15      618.65      633.19     27.12 o 
   7   0  15      404.83      426.37     22.75 o 
  -8   1  15      368.39      373.12     10.81 o 
  -7   1  15        1.29        1.22      3.66 o 
  -6   1  15       65.29       46.38      5.74 o 
  -5   1  15      228.88      210.29      5.56 o 
  -4   1  15      368.12      358.43      7.20 o 
  -3   1  15       13.92        7.82      2.48 o 
  -2   1  15       67.21       58.43      6.25 o 
  -1   1  15       44.27       48.53      8.15 o 
   0   1  15     1686.19     1701.44     19.35 o 
   1   1  15       61.74       64.77      3.65 o 
   2   1  15      963.76      989.72     12.04 o 
   3   1  15       29.96       35.47      5.37 o 
   4   1  15      139.23      138.01      8.00 o 
   5   1  15        4.22        5.66      4.89 o 
   6   1  15      123.99      133.76      8.86 o 
  -7   2  15       74.83       81.33      7.71 o 
  -6   2  15        1.61        3.42      3.35 o 
  -5   2  15      155.31      148.44      4.84 o 
  -4   2  15       11.96       10.41      2.76 o 
  -3   2  15      509.26      496.79     11.23 o 
  -2   2  15        3.09        4.50      2.86 o 
  -1   2  15      101.02       93.01      3.34 o 
   0   2  15       88.74       88.25      3.72 o 
   1   2  15       23.43       14.44      3.53 o 
   2   2  15      721.06      700.04     14.08 o 
   3   2  15      540.25      512.53     30.77 o 
   4   2  15        6.12       -0.12      4.72 o 
   5   2  15      147.21      155.55      8.83 o 
   6   2  15        2.81        4.73      5.56 o 
  -6   3  15      390.06      429.66     12.64 o 
  -5   3  15        6.10       10.86      4.49 o 
  -4   3  15      306.26      305.55     20.27 o 
  -3   3  15      122.90      116.55      5.73 o 
  -2   3  15      504.44      538.14     12.06 o 
  -1   3  15       30.76       34.67      4.53 o 
   0   3  15      451.63      442.51     10.64 o 
   1   3  15      107.90       93.97      4.94 o 
   2   3  15       67.58       85.65      5.85 o 
   3   3  15       66.75       75.77     14.25 o 
   4   3  15      479.80      452.21     25.74 o 
   5   3  15       43.37       47.02      7.91 o 
  -4   4  15       12.03       14.52     13.16 o 
  -3   4  15      243.85      274.80     21.59 o 
  -2   4  15        2.02       10.61      4.44 o 
  -1   4  15      356.40      401.77     16.16 o 
   0   4  15      171.37      155.41      6.88 o 
   1   4  15      843.94      792.28     15.96 o 
   2   4  15      112.99      111.85      6.35 o 
   3   4  15       30.53       32.78      5.52 o 
  -8   0  16      428.63      417.93     13.60 o 
  -6   0  16      212.25      227.41      8.73 o 
  -4   0  16     3109.59     3099.10     50.16 o 
  -2   0  16      259.42      216.70      7.50 o 
   0   0  16      457.48      468.62     10.06 o 
   2   0  16      314.20      309.70      8.05 o 
   4   0  16      398.39      376.84     19.02 o 
   6   0  16      936.16      985.80     39.16 o 
  -7   1  16      152.55      162.71      5.85 o 
  -6   1  16       11.60        5.18      3.15 o 
  -5   1  16        8.59       13.61      3.15 o 
  -4   1  16       15.09        6.96      2.75 o 
  -3   1  16      401.28      421.84      7.90 o 
  -2   1  16       27.84       25.15      3.38 o 
  -1   1  16      648.91      671.45      9.78 o 
   0   1  16       48.38       64.41      5.12 o 
   1   1  16     1436.08     1419.67     18.15 o 
   2   1  16       10.65        5.32      2.28 o 
   3   1  16      129.41      123.19      4.89 o 
   4   1  16        3.04       -0.50      4.61 o 
   5   1  16      188.34      190.19     16.46 o 
   6   1  16       77.37       93.40      9.53 o 
  -7   2  16       17.49       10.44      4.27 o 
  -6   2  16      167.97      162.37      5.51 o 
  -5   2  16        2.78       -2.38      3.22 o 
  -4   2  16      285.95      272.12      9.60 o 
  -3   2  16       61.72       62.20      5.05 o 
  -2   2  16      120.30      126.18      4.79 o 
  -1   2  16        0.42       -0.51      2.52 o 
   0   2  16      430.79      396.23      9.68 o 
   1   2  16        6.23        6.95      3.67 o 
   2   2  16       49.80       51.86      5.03 o 
   3   2  16       20.39       20.16      5.70 o 
   4   2  16       87.53      100.07      7.02 o 
   5   2  16        1.12        4.54      5.91 o 
  -5   3  16      212.35      205.09      7.94 o 
  -4   3  16        4.44       16.48      4.80 o 
  -3   3  16      627.06      637.37     13.87 o 
  -2   3  16       11.66        8.31      4.02 o 
  -1   3  16      283.99      284.18      8.58 o 
   0   3  16       46.30       46.79      5.21 o 
   1   3  16      133.26      117.07      5.85 o 
   2   3  16       10.40        5.73      3.96 o 
   3   3  16      144.35      121.12      6.49 o 
   4   3  16       40.67       32.80     13.00 o 
  -3   4  16       19.91       47.12     15.58 o 
  -2   4  16      393.17      398.20     10.79 o 
  -1   4  16       29.49       45.27      6.18 o 
   0   4  16      355.64      368.62     10.26 o 
   1   4  16      167.68      144.34      6.82 o 
   2   4  16      430.81      399.60     11.00 o 
  -7   0  17      159.49      171.53      8.58 o 
  -5   0  17     1364.52     1380.89     26.49 o 
  -3   0  17      516.34      489.30     12.50 o 
  -1   0  17      265.64      270.62      9.31 o 
   1   0  17      152.33      164.84      6.69 o 
   3   0  17      672.89      674.33     13.69 o 
   5   0  17      787.55      788.65     32.91 o 
  -7   1  17       22.38       15.25      4.16 o 
  -6   1  17       62.19       71.17      4.86 o 
  -5   1  17      116.96      103.13      4.62 o 
  -4   1  17      775.13      780.79     12.19 o 
  -3   1  17       64.13       62.32      3.89 o 
  -2   1  17       91.49       85.20      3.95 o 
  -1   1  17      472.06      501.53      9.87 o 
   0   1  17      924.04      980.41     13.06 o 
   1   1  17      166.76      178.83      4.73 o 
   2   1  17      150.99      142.74      3.98 o 
   3   1  17      156.63      159.56      4.50 o 
   4   1  17      517.69      523.05     17.08 o 
   5   1  17       44.10       54.78      8.33 o 
   6   1  17      117.17      117.13      9.04 o 
  -6   2  17        0.60       -4.20      3.94 o 
  -5   2  17      156.69      158.41      5.37 o 
  -4   2  17        3.13       -3.40      2.98 o 
  -2   2  17       58.66       39.88      4.67 o 
  -1   2  17       82.03       89.19      5.70 o 
   0   2  17      153.00      139.78      5.91 o 
   1   2  17      228.94      223.02      7.31 o 
   2   2  17        2.57       -0.25      3.65 o 
   3   2  17      221.66      213.25      7.59 o 
   4   2  17      134.78      127.29      8.32 o 
   5   2  17      108.69      111.02      8.36 o 
  -5   3  17       22.77       14.13      6.18 o 
  -4   3  17      291.10      308.60      9.70 o 
  -3   3  17       40.19       45.89      5.49 o 
  -2   3  17      213.06      204.22      7.58 o 
  -1   3  17        4.67        0.41      4.06 o 
   0   3  17      291.70      283.11      8.81 o 
   1   3  17        0.59       11.83      4.29 o 
   2   3  17      215.10      209.79      7.43 o 
   3   3  17       24.61       22.87      4.44 o 
  -1   4  17      252.33      291.41      9.69 o 
   0   4  17        7.43        8.91      4.90 o 
  -6   0  18       91.53       77.14      7.42 o 
  -4   0  18       22.47       21.73      4.69 o 
  -2   0  18      290.16      304.04      9.45 o 
   0   0  18      973.99      896.89     18.55 o 
   2   0  18      501.16      490.57     11.10 o 
   4   0  18      301.51      327.29     18.63 o 
  -6   1  18       12.64        7.56      3.79 o 
  -5   1  18      117.75      107.48      5.00 o 
  -4   1  18      127.14      124.18      4.78 o 
  -3   1  18      743.98      775.73     13.59 o 
  -2   1  18       26.17       32.06      3.38 o 
  -1   1  18      298.09      311.95      7.05 o 
   0   1  18       39.90       57.55      8.25 o 
   1   1  18      322.20      324.61      9.31 o 
   2   1  18      563.72      549.27      9.06 o 
   3   1  18       97.92       98.73      4.19 o 
   4   1  18       29.95       33.14      7.35 o 
   5   1  18      168.03      178.62     10.11 o 
  -6   2  18      210.67      218.05      6.51 o 
  -5   2  18        8.00        2.22      3.63 o 
  -4   2  18      409.53      397.37     14.27 o 
  -3   2  18        1.22       -0.79      3.07 o 
  -2   2  18       20.45       29.24      4.81 o 
  -1   2  18        8.43        8.28      3.82 o 
   0   2  18      424.17      422.33     10.65 o 
   1   2  18       38.13       32.10      4.33 o 
   2   2  18      409.10      402.29     10.48 o 
   3   2  18       44.42       39.00      4.74 o 
   4   2  18       78.67      100.72     16.35 o 
  -4   3  18       23.43       21.09      5.90 o 
  -3   3  18      169.23      171.42      7.40 o 
  -2   3  18       62.39       55.41      5.47 o 
  -1   3  18      119.49      124.41      6.62 o 
   0   3  18       29.32       38.88      5.35 o 
   1   3  18      534.58      502.22     12.08 o 
   2   3  18        0.02       -2.57      4.43 o 
   3   3  18      103.96      108.42      7.19 o 
  -5   0  19       20.48       13.66      4.96 o 
  -3   0  19      221.65      223.92      8.62 o 
  -1   0  19      382.23      439.45     12.66 o 
   1   0  19      801.52      781.01     17.15 o 
   3   0  19      203.61      198.59      7.46 o 
   5   0  19      314.92      334.90     20.55 o 
  -6   1  19      107.79      112.11      6.02 o 
  -5   1  19       32.54       30.13      4.09 o 
  -4   1  19     1046.91     1061.33     15.68 o 
  -3   1  19       13.15        7.39      3.36 o 
  -2   1  19      226.11      239.61      6.32 o 
  -1   1  19      100.70      104.76      7.88 o 
   0   1  19      363.09      381.05     10.59 o 
   1   1  19       32.31       28.61      3.68 o 
   2   1  19       21.00       21.43      3.20 o 
   3   1  19       39.00       29.38      3.68 o 
   4   1  19      242.09      244.45      5.86 o 
  -5   2  19      292.60      295.99      7.51 o 
  -4   2  19        0.25       -0.12      3.58 o 
  -3   2  19      260.72      290.53     10.51 o 
  -2   2  19       16.01       23.43      5.53 o 
  -1   2  19      113.93      116.27      6.23 o 
   0   2  19        3.33        5.67      4.36 o 
   1   2  19      534.47      538.48     12.45 o 
   2   2  19        4.31        3.75      4.35 o 
   3   2  19      113.68      109.61      6.14 o 
  -3   3  19       20.92       18.84      5.61 o 
  -2   3  19      137.01      136.21      6.88 o 
  -1   3  19       14.03        5.37      5.06 o 
   0   3  19      252.15      245.78      8.44 o 
   1   3  19       43.86       45.57      5.68 o 
  -4   0  20       90.17       87.63      7.19 o 
  -2   0  20        6.76       -2.73      4.65 o 
   0   0  20      322.80      358.44     11.12 o 
   2   0  20     1042.56      993.78     20.91 o 
   4   0  20      106.30      107.45      6.99 o 
  -5   1  20      384.73      395.49     13.91 o 
  -4   1  20      360.00      358.10      8.25 o 
  -3   1  20      444.31      458.72     17.31 o 
  -2   1  20        2.76        9.45      3.36 o 
  -1   1  20       38.23       43.40      4.83 o 
   0   1  20       44.66       55.33      4.58 o 
   1   1  20      183.28      187.43      5.23 o 
   2   1  20       80.45       71.35      7.35 o 
   3   1  20      144.62      150.64      5.12 o 
   4   1  20        0.08        5.31      5.70 o 
  -4   2  20      129.70      128.05      8.42 o 
  -3   2  20        6.41        5.35      5.47 o 
  -2   2  20      246.17      261.51     10.24 o 
  -1   2  20        8.42       12.22      5.97 o 
   0   2  20      579.08      567.95     13.28 o 
   1   2  20        0.01        1.68      3.98 o 
   2   2  20       80.54      109.35      7.31 o 
  -1   3  20      211.07      239.61     10.65 o 
  -5   0  21      115.95      128.09      9.57 o 
  -3   0  21      214.87      196.41      8.84 o 
  -1   0  21       11.78       10.42      5.65 o 
   1   0  21     1034.44     1012.07     21.67 o 
   3   0  21       76.30       46.92      6.84 o 
  -4   1  21      306.99      343.51     22.54 o 
  -3   1  21        4.00        9.06      3.97 o 
  -2   1  21       74.94       90.04     12.09 o 
  -1   1  21       16.07        8.81      3.69 o 
   0   1  21      331.70      370.17     14.56 o 
   1   1  21       15.56       11.64      3.96 o 
   2   1  21      127.99      121.24      4.87 o 
   3   1  21        2.22       -5.30      3.53 o 
  -3   2  21      543.16      543.65     15.18 o 
  -2   2  21       34.75       36.00      6.67 o 
  -1   2  21      297.15      315.06     11.83 o 
   0   2  21       42.93       60.83      6.38 o 
   1   2  21      234.16      236.89      8.54 o 
  -4   0  22      269.69      278.69     10.95 o 
  -2   0  22      373.93      419.05     13.03 o 
   0   0  22       21.58        4.46      5.86 o 
   2   0  22       69.79       60.63      6.62 o 
  -3   1  22      134.27      125.91      5.66 o 
  -2   1  22       35.24       36.92      8.36 o 
  -1   1  22       51.70       58.85      6.83 o 
   0   1  22        0.78        1.13      4.13 o 
   1   1  22      303.01      318.32      8.01 o 
  -1   0  23        9.35       -4.65      5.98 o 
                                                 
